# Supplementary material for: Early-Life Supplementation Enhances Gastrointestinal Immunity and Microbiota in Young Rats
Source: Foods. 2024 Jun 28;13(13):2058. doi: 10.3390/foods13132058 (PMC11241808; doi:10.3390/foods13132058)
Supplement: Supplementary file 1 [file foods-13-02058-s001.zip]

Archive with 1 entries (1 files):
- foods-3044759-supplementary.pdf
